# Supplementary material for: Plant different, eat different? Insights from participatory agricultural research
Source: PLoS One. 2022 Mar 25;17(3):e0265947. doi: 10.1371/journal.pone.0265947 (PMC8956185; doi:10.1371/journal.pone.0265947)
Supplement: S1 Table — (XLSX) [file pone.0265947.s003.xlsx]

## Sheet: S1 Table
Panel A. Share and value of agricultural production by food group
	Cereals			Roots and tubers			Legumes and nuts			Vegetables			Eggs
	B	C		B	C		B	C		B	C		B	C
% of producers	99.2	99.8		12.6	8.55	**	96.2	79.9	***	1.26	0.19	**	14.1	6.88	***
Production value ('000 MWK)	122.8	87.8	***	1.14	1.39		41.3	30.2	***	0.52	0.19		2.38	0.98	***
Percent of total production value (%)	61.1	71.0	***	0.66	0.87		24.8	23.2		0.17	0.12		1.27	1.10
	Meat			Milk and dairy products			Fish			Cash crops
	B	C		B	C		B	C		B	C
% of producers	63.0	43.1	***	1.51	0.19	**	0	0.19		25.2	4.09	***
Production value ('000 MWK)	3.34	2.09	***	0.34	0.019	*	0	0.29		47.4	4.60	***
Percent of total production value (%)	2.39	2.34		0.057	0.012		0	0.065		9.48	1.35	***
Panel B. Value of program target crops
	B	C
Value of program target crops ('000 MWK)	138	108	***
Value of maize ('000 MWK)	98	78	***
Note: Reported are average values for beneficiary (B) and control (C) households, along with significance levels from mean comparison tests for B and C. * p<0.1, ** p<0.05, *** p<0.01. MWK: Malawian Kwacha.
