# Supplementary material for: Plant different, eat different? Insights from participatory agricultural research
Source: PLoS One. 2022 Mar 25;17(3):e0265947. doi: 10.1371/journal.pone.0265947 (PMC8956185; doi:10.1371/journal.pone.0265947)
Supplement: S2 Table — (XLSX) [file pone.0265947.s004.xlsx]

## Sheet: S2 Table
	B	C		B	C		B	C		B	C
Cereals	Cereals			Roots and tubers			Legumes and nuts			Fruits
% of consumers	98.0	98.0		46.6	45.7		84.9	79.6	**	25.4	32.7	**
Per capita annual expenditure ('000 MWK)	30.2	19.9	***	2.82	1.89		6.67	6.77		0.60	1.17	***
Share of expenditure (%)	44.1	40.0	**	3.61	4.04		12.5	13.0		1.10	2.85	***
	Vegetables			Eggs			Meat			Milk and dairy products
% of consumers	95.0	92.9		27.0	18.2	***	47.6	43.7		7.56	3.53	***
Per capita annual expenditure ('000 MWK)	3.94	3.31	***	1.16	0.79	**	6.40	6.16		0.34	0.16	**
Share of expenditure (%)	10.5	10.1		1.85	1.36	**	9.02	10.5		0.48	0.20	**
	Fish			Oils and fats			Sugar and sweets			Miscellaneous
% of consumers	44.8	44.8		68.0	57.8	***	60.5	54.6	*	79.6	80.7
Per capita annual expenditure ('000 MWK)	2.28	2.16		1.88	1.45	**	3.17	2.56	**	1.54	2.28
Share of expenditure (%)	4.55	4.86		3.49	3.04		5.77	5.49		3.10	4.56	***
Note: Average values for beneficiary (B) and control (C) households are reported, along with significance levels from mean comparison tests for B and C. * p<0.1, ** p<0.05, *** p<0.01. MWK: Malawian Kwacha.
