# Supplementary material for: Plant different, eat different? Insights from participatory agricultural research
Source: PLoS One. 2022 Mar 25;17(3):e0265947. doi: 10.1371/journal.pone.0265947 (PMC8956185; doi:10.1371/journal.pone.0265947)
Supplement: S3 Table — (XLSX) [file pone.0265947.s005.xlsx]

## Sheet: S3 Table
	(1a)			(1b)		(1c)
	Treatment effect on the mediator			Effect of the mediator on the outcome controlling for treatment
	Simpson's agricultural production diversity			Simpson's dietary diversity (all food)		Simpson's dietary diversity (purchased food)
Program participation	0.415243	***		-0.0939409	***	-0.0328725
	-0.0811575			-0.0327366		-0.0308222
Simpson's agricultural production diversity				0.925735	***	0.541346	**
				-0.256934		-0.249566
Observations	935
Note: Column 1a shows effect of program participation (treatment) on the mediator (production diversity) using area of household plots within 15 minutes of travel as instrument for program participation. Column 1b shows the effect of the mediator on household dietary diversity based on all foods consumed (the outcome), controlling for the treatment. Column 1c shows the effect of the mediator on h…
