# Supplementary material for: Plant different, eat different? Insights from participatory agricultural research
Source: PLoS One. 2022 Mar 25;17(3):e0265947. doi: 10.1371/journal.pone.0265947 (PMC8956185; doi:10.1371/journal.pone.0265947)
Supplement: S4 Table — (XLSX) [file pone.0265947.s006.xlsx]

## Sheet: S4 Table 
	(1)	(2)
	Shannon's dietary diversity (all food)	Shannon's dietary diversity (purchased food)
Total effect	0.765***	0.547***
	(0.204)	(0.208)
Direct effect	-0.238***	-0.105
	(0.087)	(0.086)
Mediation (or indirect) effect	1.003***	0.652**
	(0.350)	(0.324)
Observations	935	935
Kleibergen-Paap F-statistic for the excluded instruments in first stage one (T on Z)	31.17	31.17
Kleibergen-Paap F-statistic for the excluded instruments in first stage two (M on Z|T)	17.56	17.56
Mediation effect as a percentage of the total effect (%)	131.1	119.2
Note: Results from the IV mediation analysis are reported. Dependent variables in columns 1 and 2 are Shannon's dietary diversity indices based on all food consumed and purchased food consumed by the household, respectively. T is indicator for program participation. M is Shannon's production diversity index. Excluded instrument (Z) is area of household plots within 15 minutes of travel. Control v…
