# Supplementary material for: Plant different, eat different? Insights from participatory agricultural research
Source: PLoS One. 2022 Mar 25;17(3):e0265947. doi: 10.1371/journal.pone.0265947 (PMC8956185; doi:10.1371/journal.pone.0265947)
Supplement: S5 Table — (XLSX) [file pone.0265947.s007.xlsx]

## Sheet: S5 Table 
	-1	-2	-3		-4	-5	-6
	Simpson's production diversity index				Simpson's dietary diversity index
	Full sample	Beneficiary	Control		Full sample	Beneficiary	Control
Total area of nearby plots	0.00724286	0.00760494	-0.00256384		0.0107148	0.0083202	0.0123161
	0.0034647	0.00334491	0.00815019		0.00408113	0.00374382	0.00835667
Control variables	Yes	Yes	Yes		Yes	Yes	Yes
Observations	935	397	538		935	397	538
Note: Reduced form estimates from linear regression of Simpson's production diversity (columns 1-3) and household dietary diversity (columns 4-6) indices are reported, controlling for the instrument and other covariates that include household size, age and gender of the household head, average education of adults, dependency ratio, land size, indices for durable agricultural and non-agricultural …
