# Supplementary material for: Plant different, eat different? Insights from participatory agricultural research
Source: PLoS One. 2022 Mar 25;17(3):e0265947. doi: 10.1371/journal.pone.0265947 (PMC8956185; doi:10.1371/journal.pone.0265947)
Supplement: S6 Table — (XLSX) [file pone.0265947.s008.xlsx]

## Sheet: S6 Table
	Simpson's dietary diversity: all foods			Simpson's dietary diversity: purchased foods
	(1)	(2)		(3)	(4)
	ATT	ATE		ATT	ATE
	coef/se	coef/se		coef/se	coef/se
	0.0441591	0.0130551		0.0829239	0.0353415
	0.0266849	0.0174934		0.0295882	0.0179278
Observations	926	926		926	926
Note: Average treatment effect on the treated (ATT) and average treatment effect (ATE) on Simpson's household dietary diversity index based on inverse probability weighted regression adjustment (IPWRA) estimator are reported. Columns 1 and 2 show results based on all foods consumed inside the household, while columns 3 and 4 show results based on purchased foods consumed. Bootstrapped standard er…
